# Supplementary material for: Polymer Blends of Polyetherimide and Poly(ether ester urethane): Controlling Dielectric Properties for Ultrahigh Energy Storage
Source: Polymers (Basel). 2025 Nov 22;17(23):3100. doi: 10.3390/polym17233100 (PMC12694172; doi:10.3390/polym17233100)
Supplement: Supplementary file 1 [file polymers-17-03100-s001.zip]

Archive with 1 entries (1 files):
- polymers-3950743-supplementary.pdf
